# Supplementary material for: Involvement of Ethylene in the Latex Metabolism and Tapping Panel Dryness of Hevea brasiliensis
Source: Int J Mol Sci. 2015 Aug 4;16(8):17885–908. doi: 10.3390/ijms160817885 (PMC4581227; doi:10.3390/ijms160817885)
Supplement: Supplementary file 1 [file ijms-16-17885-s001.zip]

Archive with 3 entries (2 files):
- ijms-84942-Supplementary Information/
- ijms-84942-Supplementary Information/ijms-84942-Supplementary figures S1 and S2 1.pdf
- ijms-84942-Supplementary Information/ijms-84942-Supplementary tables S1-11.xlsx
