# Supplementary material for: Involvement of Ethylene in the Latex Metabolism and Tapping Panel Dryness of Hevea brasiliensis
Source: Int J Mol Sci. 2015 Aug 4;16(8):17885–908. doi: 10.3390/ijms160817885 (PMC4581227; doi:10.3390/ijms160817885)
Supplement: Supplementary file 1 [file ijms-16-17885-s001.zip › ijms-84942-Supplementary Information/ijms-84942-Supplementary tables S1-11.xlsx]

## Sheet: Table S1
	Table S1. The effect of genotype to the dry cut length measure related to TPD. The ANOVA test and the Bonferroni test were used in the statistical analyses (p<0.05).
	Contrast	2010			2011			2012			2013
		Standard difference	Pr > Diff		Standard difference	Pr > Diff		Standard difference	Pr > Diff		Standard difference	Pr > Diff
	PB260 vs SP217	4.651	< 0,0001		4.441	< 0,0001		2.502	0.016		1.065	1.065
	PB260 vs RRIM600	2.968	0.005		3.264	0.002		1.918	0.061		0.702	0.702
	RRIM600 vs SP 217	1.433	0.158		0.944	0.35		0.453	0.652		0.306	0.306

## Sheet: Table S2
	Table S2. The effect of tapping frequencies to the dry cut length measure related to TPD. The ANOVA test and the Bonferroni test were used in the statistical analyses (p<0.05).
	Contrast	2010			2011			2012			2013
		Standard difference	Pr > Diff		Standard difference	Pr > Diff		Standard difference	Pr > Diff		Standard difference	Pr > Diff
	d1 vs d2	1.10841	0.271372		1.29205	0.200472		2.14069	0.0356862		3.7273	0.000382336
	d1 vs d4	0.600391	0.550131		0.685178	0.495432		1.15854	0.250473		2.84782	0.00573328
	d4 vs d2	0.508023	0.61299		0.606872	0.545845		0.982151	0.329314		0.879475	0.38207

## Sheet: Table S3
	Table S3. The effect of ethephon stimulation to the dry cut length measure related to TPD. The ANOVA test and the Bonferroni test were used in the statistical analyses (p<0.05).
	Contrast	2010			2011			2012			2013
		Standard difference	Pr > Diff		Standard difference	Pr > Diff		Standard difference	Pr > Diff		Standard difference	Pr > Diff
	12/y vs 0/y	1.66442	0.100376		1.917	0.0592066		1.53502	0.129162		3.03587	0.00333743
	12/y vs 24/y	0.309089	0.758147		0.374567	0.709084		1.20518	0.232081		2.69514	0.00875174
	24/y vs 0/y	1.38572	0.170111		1.57724	0.119125		0.348146	0.728746		0.373638	0.709772

## Sheet: Table S4
	Table S4. Estimation of rubber production by calculating the dry rubber content (gram of dry rubber produced per tree per year).
	Clone	Tapping	Ethephon	1st year	2nd year
	PB 260	d1	0/y	8392.07	8376.76
			12/y	9908.88	10499.6
			24/y	9909.1	10999.4
		d2	0/y	7975.33	9238.71
			12/y	9894.56	9613.86
			24/y	10591.2	11564.9
		d4	0/y	8072.91	9086.86
			12/y	8523.97	10077.8
			24/y	8126.04	9594.26
	RRIM 600	d1	0/y	11536	14874.9
			12/y	8486.4	10195.3
			24/y	8257.63	10745.6
		d2	0/y	9903.15	9366
			12/y	6647.09	6006.32
			24/y	9430.25	9943.2
		d4	0/y	8823.19	8106.93
			12/y	7755.46	8239.17
			24/y	8622.05	8325.28
	SP 217	d1	0/y	7615.34	10177.8
			12/y	8108.34	12009.5
			24/y	10119.2	13519.5
		d2	0/y	6700.74	12211.7
			12/y	7939.81	11410.4
			24/y	8618.29	11542.2
		d4	0/y	3334	3735.75
			12/y	5685.32	7348.36
			24/y	7227.65	9918.8

## Sheet: Table S5
	Table S5. The effect of genotype to the measure of rubber production. The ANOVA test and the Bonferroni test were used in the statistical analyses (p<0.05).
	Contrast	First year			Second year
		Standard difference	Pr > Diff		Standard difference	Pr > Diff
	PB 260 vs SP 217	2.54459	0.0777907		0.288229	0.775646
	PB 260 vs RRIM 600	0.306524	0.761849		0.331879	0.742862
	RRIM 600 vs SP 217	2.23807	0.0647597		0.620108	0.541031

## Sheet: Table S6
	Table S6. The effect of tapping frequencies to the measure of rubber production. The ANOVA test and the Bonferroni test were used in the statistical analyses (p<0.05).
	Contrast	First year			Second year
		Standard difference	Pr > Diff		Standard difference	Pr > Diff
	d1 vs d2	0.723453	0.476394		1.28668	0.210479
	d1 vs d4	2.52403	0.0786286		3.30399	0.00298268
	d2 vs d4	1.80057	0.0843517		2.01732	0.0549796

## Sheet: Table S7
	Table S7. The effect of ethephon stimulation to the measure of rubber production. The ANOVA test and the Bonferroni test were used in the statistical analyses (p<0.05).
	Contrast	First year			Second year
		Standard difference	Pr > Diff		Standard difference	Pr > Diff
	12/y vs 0/y	0.0855145	0.932562		0.023605	0.981363
	24/y vs 0/y	1.22434	0.232707		1.1518	0.260747
	24/y vs 12/y	1.13882	0.266016		1.1282	0.270388

## Sheet: Table S8
	Table S8. Number of laticifer rings in ROS- and BB-TPD trees for high latex metabolism clone PB 260. The ANOVA test and the Bonferroni test were used in the statistical analyses (p<0.05).
	Status	Effectif	Nb of laticifer ring	Significative
	Healthy	5	12.6 ± 1.82	a
	ROS-TPD	5	10.2 ± 1.48	b
	BB-TPD	5	6.4 ± 1.14	c

## Sheet: Table S9
	Table S9. Fold change profile of 70 genes of Hevea brasiliensis clone PB 260 involved in ROS-scavenging system, ethylene biosynthesis and signalling during the occurence of Tapping Panel Dryness in latex and bark of 9-year-old mature trees. Values are ratio between unhealthy and healthy plants with or without ethephon stimulation for six biological replicates. Values of relatives transcript abund…
	Gene	Latex					Bark
		­ Eth	p-value	† Eth	p-value		­ Eth	p-value	† Eth	p-value
	HbCuZnSOD	ND	ND	3.02893	< 0,0001		0.234225	0.10188	1.50395	0.569714
	HbMnSOD	ND	ND	1.83562	0.713794		1.3755	0.0606251	1.26398	0.198148
	HbGCL1	1.03521	0.345399	1	1		1.22941	0.691156	1.3279	0.412108
	HbGCL2	0.760522	0.874233	1.07876	0.667118		1.42892	0.133601	0.891024	0.485546
	HbAPX1	1.03521	0.345399	1	1		0.929372	0.716311	1.15883	0.199238
	HbAPX2	0.615578	< 0,0001	ND	ND		1.14924	0.416316	1.30358	0.380703
	HbCAS1	ND	ND	1	1		0.894036	0.85395	2.32364	0.0335828
	HbCAS2	1.03521	0.345399	1	1		1.08988	0.97258	2.36658	0.086671
	HbCAS3	ND	ND	2.09647	0.00925449		0.94067	0.95012	1.80347	0.117942
	HbMDHAR	0.124926	0.308008	1.85388	0.27408		1.06471	0.889806	0.834191	0.223824
	HbRbohA	4.35083	0.227201	1.15007	0.298001		0.742459	0.489157	1.00531	0.995408
	HbRbohB	1.96792	0.390079	2.923	0.168091		1.0265	0.80623	1.25946	0.126477
	HbSAMS	0.0762046	0.00034394	1	0.631142		0.487741	0.576578	0.409717	0.721577
	HbACS1	2.98541	0.256151	0.275952	0.208357		1.52561	0.469309	0.277751	0.586855
	HbACS2	1.03521	0.345399	ND	< 0,0001		1.31439	0.36741	4.09425	0.0325545
	HbACS3	ND	ND	1	1		2.85833	0.00294841	0.90093	0.52855
	HbACO1	1.1111	0.284358	0.851925	< 0,0001		5.23337	0.266589	0.572654	0.711166
	HbACO2	2.42923	0.753421	3.61263	0.181235		1.11337	0.788232	1.94108	0.0864233
	HbACO3	ND	ND	ND	ND		3.73776	0.497001	1.47237	0.136614
	HbETR1	0.186942	0.000610487	2.3697	0.140813		0.794937	0.738183	1.17858	0.300287
	HbETR2	1.80582	0.00205837	1.06474	0.922617		1.30857	0.204872	1.36495	0.0382605
	HbEIN2	1.23035	0.41912	1.07601	0.788932		1.0252	0.81039	1.28589	0.173625
	HbEIN3	1.20925	0.424209	13.528	0.0323658		1.03446	0.780464	0.857809	0.744098
	HbERF-Ib4	ND	ND	3.81169	0.0723855		0.159603	0.967147	1.95619	0.171157
	HbERF-Ib7	0.814904	0.302238	4.02331	0.0326604		0.000239102	0.687376	1.14142	0.58826
	HbERF-Ib11	ND	ND	2.01243	0.740222		0.140205	0.406233	1.26554	0.491817
	HbERF-IIb2	9.11765	0.00339593	1.2592	0.583603		0.43917	0.0305722	2.46257	0.0797854
	HbERF-IIIb1	0.704705	0.617711	0.777928	0.93799		0.000506281	0.601078	11.9176	0.0950983
	HbERF-IIIe1	0.0519804	0.236415	3.36266	0.954001		0.442801	0.430913	1.23724	0.635154
	HbERF-IVa3	0.587828	0.699351	2.0085	0.561861		0.701399	0.705286	7.79374	0.04519
	HbERF-Va2	6.69656	0.40099	4.53034	0.00433763		0.801707	0.821478	0.588124	0.276765
	HbERF-VI1	0.820496	0.593537	2.80324	0.346436		1.05492	0.914535	783270	0.201881
	HbERF-VI3	0.409834	0.327603	4.796	0.111279		0.607428	0.955593	685.411	0.263795
	HbERF-VI5	ND	ND	13.7761	0.00525817		1.45384	0.543285	2.14929	0.281431
	HbERF-VI-L3	0.830251	0.847842	4.23812	0.0719743		1.28619	0.887129	3.05863	0.462411
	HbERF-VI-L4	0.934551	0.934232	2.3121	0.00510809		2.15246	0.586041	3.5721	0.470054
	HbERF-VIIa1	ND	ND	1.21541	0.87716		3.74861	0.491077	1.58814	0.0951196
	HbERF-VIIa12	0.593407	0.943428	0.196154	0.758817		1.64451	0.898081	4.84885	0.132809
	HbERF-VIIa20	1.37279	0.325359	1.5407	0.272222		6.62376	0.471234	53.4769	0.240617
	HbERF-VIIIa4	1.25217	0.327063	1.22371	0.425239		0.977946	0.892722	2.69838	0.00597228
	HbERF-VIIIa8	2.74957	0.516717	1.27485	0.53537		1.03916	0.831234	0.826734	0.769364
	HbERF-VIIIa9	1.6683	0.209239	1.73118	0.0582304		1.18875	0.802361	0.662301	0.867711
	HbERF-VIIIa10	1.56435	0.770452	5.52679	0.00546396		0.812132	0.982884	3.80721	0.0887261
	HbERF-VIIIa12	0.489375	0.359343	21.5678	0.0724573		1.31257	0.532103	0.616605	0.245379
	HbERF-VIIIa13	2.59933	0.894168	0.750656	0.262631		1.55891	0.278108	0.993057	0.929888
	HbERF-VIIIa14	0.0297946	0.00249648	5.65655	0.107553		1.19948	0.442996	1.2893	0.300647
	HbERF-VIIIb1	1.3297	0.23076	1.00346	0.878066		2.14016	0.730916	5.34427e-05	0.833901
	HbERF-IXa3	1.29142	0.48862	1.07574	0.480098		1.69468	0.373688	1.71365	0.241644
	HbERF-IXb1	0.0135491	0.780741	0.758274	0.384878		6.47368	0.125056	1.25002	0.298843
	HbERF-IXb2	6.49651	0.0548511	2.19778	0.0368953		19.726	0.0936355	2.49211	0.0707791
	HbERF-IXb3	0.77632	0.642301	2.51214	0.745767		0.885952	0.968663	3.2066	0.0818848
	HbERF-IXc1	0.852837	0.795246	1.0182	0.700758		1.61518	0.471663	2.11396	0.344442
	HbERF-IXc4	0.728636	0.99834	0.641631	0.159634		3.50501	0.711398	4.74049	0.0574035
	HbERF-IXc5	0.25011	0.646476	1.09861	0.727656		1.62466	0.585534	2.17688	0.0724133
	HbERF-IXc6	1.13814	0.582542	1.9955	0.192538		2.46387	0.233424	0.960699	0.470078
	HbERF-Xa2	2.88137	0.393724	0.571161	0.156574		0.780484	0.386565	1.33713	0.299068
	HbERF-Xa8	ND	ND	1.19837	0.487423		0.626997	0.2752	3.39078	0.0161513
	HbERF-Xb1	2.43884	0.328193	2.20772	0.451162		0.765625	0.866303	2.20749	0.0388488
	HbAP2-1	0.381755	0.203342	0.520756	0.101046		0.528385	0.147658	3157.7	< 0,0001
	HbAP2-3	2.04023	0.186368	0.312266	0.596309		0.666601	0.830584	1.58123	0.482122
	HbAP2-5	0.58015	0.641147	0.92177	0.479048		0.33868	0.172103	0.905023	0.667272
	HbAP2-6	0.98541	0.79243	3.34411	0.0296439		0.500621	0.488867	1.77946	0.145608
	HbAP2-7	1.30496	0.323134	1.92852	0.606618		0.620366	0.888013	1.15563	0.717716
	HbAP2-8	0.648421	0.659238	8.92171	0.0359215		0.520621	0.496246	2.92071	0.169181
	HbAP2-9	0.443689	0.642772	4.35874	0.171157		1.89303	0.220026	1.123	0.481791
	HbAP2-10	1.4264	0.0803132	2.98223	0.0147019		0.335195	0.10033	3.62452	0.000243473
	HbAP2-11	1.71079	0.588592	4.0479	0.453423		0.743217	0.675461	2.39721	0.127755
	HbAP2-13	2.0826	0.331805	0.909923	0.874388		0.835581	0.0907549	4.74755	0.0535087
	HbAP2-15	0.617346	0.992885	0.764205	0.92092		0.772967	0.865058	0.70876	0.485787
	HbRAV-4	2.11458	0.708905	0.862512	0.684461		2.53897	0.277395	1.02575	0.890471

## Sheet: Table S10
	Table S10. List of primer sequences for 70 genes of Hevea brasiliensis genes involved in ROS-scavenging system, ethylene biosynthesis and signalling.
	Gene	Contig accession number in the global library	Primer sequences		Primer efficiency
			Forward	Reverse
	HbCuZnSOD	-	AGACACAACAAATGGCTGC	TGAGTGAAGGTCTTGTAAC	1.90
	HbMnSOD	-	CTTGGACAAAGAATTGAAGAAGC	ATACACTTCACTTGCATACTTCC	1.72
	HbGCL1	-	CAAGGAAATTGGGTTCTTG	TCCAAAAATTCAATGCAG	1.82
	HbGCL2	-	ACTCCTGAAGAAACACAAATGCTG	GCCTCAGCAATCTAATTCACCTTAATAG	1.90
	HbAPX1	-	TTACCGATCCTGTCTTCC	CCATCAACAACCAAACCAC	1.91
	HbAPX2	-	TTACCGATCCTGTCTTCC	ATCAACCAACCCACTGCC	1.92
	HbCAS1	-	CACGAGGCTGCTATCCAC	TCCCTGATTCTTTGAGCA	1.98
	HbCAS2	-	CTCTTGTATGCAATCATTTGT	GCCAAACATTTCTTGAAC	1.99
	HbCAS3	-	TAAGTGCTTTGGGATGGG	GGGTGAAGTGAGAATTGATG	2.08
	HbMDHAR	-	AGCCCGAGAAAAATATGGTGGC	TTCAGTTTGCCAGAATCTATCCAG	1.86
	HbRbohA	-	GGGTGCCATTCAAATGGAGAGACAGC	ACGCCCTGCTCATTGTGCATG	2.00
	HbRbohB	-	GGTGACGCCCGTTCAACCCTC	AGCCAAGACAGGCGCACCAC	2.00
	HbSAMS	-	CACCAATGGCATAGGAGAC	ACCTTAACCCGTCAGGGC	1.87
	HbACS1	-	GATCAATGATGGAAGAGACC	CCAAACGGGTTGATCTGT	2.10
	HbACS2	-	TCCTCACTCTCCGCTTGTT	CTTGCTAGTTGCTACGCATA	2.21
	HbACS3	-	CAAGCCAGAAATTGAGCATG	CGTGTCTCTTTTAGTTGC	1.86
	HbACO1	-	TGCAGGCCTCAAGTTCCAA	CTTCATCATCAATAGCGGCT	1.95
	HbACO2	-	CAGCACCAGCTTTGG	ACACTCCCAAATATTCCTCTC	1.98
	HbACO3	-	CAGAAGAAGCTGGTGTAC	CAACACTCTCAATCCTCTCT	2.07
	HbETR1	-	GGTAATGCTGTCAAGTTCAC	GGGCTGAGTGAATTTAGT	2.00
	HbETR2	-	TGCCCTGACATCAAGTGCT	TCAGACCCCAAAACCGAAG	1.98
	HbEIN2	-	TTGCCATATCTTGCCGAAAG	GCCCTATATTTACCCAGTTGAG	1.90
	HbEIN3	-	CAATGTCCTTACAGCCAAC	AGTTCACCATCGGGACAG	1.99
	HbERF-Ib4	hevea_454_rep_c9307	GGAGAATATGCCAGGCTGAA	TGCGAAGGAGCTGACAGAAT	2.00
	HbERF-Ib7	hevea_454_rep_c15743	AGGTGACTTCGCAAGGCTTA	CTGGGCTTTCTTCTTGTTCG	2.00
	HbERF-Ib11	hevea_454_rep_c35059	GGGCCAAAACCTATCAAGAA	GAATCAGAGCGTAACAAAGCA	2.00
	HbERF-IIb2	hevea_454_rep_c19971	TCAAGGATGATGAGGAGTAGCA	GAACAGATGGTTGTGGTGGA	2.00
	HbERF-IIIb1	hevea_454_rep_c38925	TGTCATTCTCGGTGAGGTGA	CGATTCCAGATCGGAAGAGA	2.00
	HbERF-IIIe1	hevea_454_rep_c4496	CGTCCGAGTTGAAGAACGAT	AATCCCACAACAAACCTTGC	2.00
	HbERF-IVa3	hevea_454_rep_c22480	TGCAGGTTCAGACTCCACTACT	TTCCAGCTCGTTCTTCACTTC	2.00
	HbERF-Va2	hevea_454_c35642	TTCGAAACGGCTGAAGACGCTG	TTGTTGGTCATTGCAGCGAGGC	2.00
	HbERF-VI1	hevea_454_rep_c51930	AAGCCGACAGTTAGCTCAGG	TCTCCGATACGCTCGATTCT	2.00
	HbERF-VI3	hevea_454_rep_c37430	CAGAAGCCGGTAGAACCAGT	TCGTTGCTATTGTGTCATCG	2.00
	HbERF-VI5	hevea_454_c22933	TCGAGATCCAAACCGCCGGAAA	GACATGACGGCGCTTGGTGAAT	2.00
	HbERF-VI-L3	hevea_454_rep_c6308	TTCTGTGGCAGCCTCTCAGT	GATCTGCAACATCTGCATCA	2.00
	HbERF-VI-L4	hevea_454_rep_c13569	CCGAAGAATCAAGTGAAGCA	CCTTCTCTGCCTTCTCCTCAA	2.00
	HbERF-VIIa1	hevea_454_rep_c16874	CGAGGAGAATTCTGGGTCTG	TCTGCACTTCGCTCTCTTGA	2.00
	HbERF-VIIa12	hevea_454_rep_c110	AGATGAAGCCTGACTCTGGAA	CTCCACAGGTCCATTGGATT	2.00
	HbERF-VIIa20	hevea_454_rep_c710	AACGTTTCTGGGATTGGAG	TTGGAACCCTAAACACACCA	2.00
	HbERF-VIIIa4	hevea_454_rep_c2227	GCTGACAACAGCAACGGCAACA	TTCTGCAGCTCAAGGACGGTGA	2.00
	HbERF-VIIIa8	hevea_454_rep_c10220	GACCATGATCGTAGCCCTTG	GTCAGTTTTCCTCCGGTCTC	2.00
	HbERF-VIIIa9	hevea_454_rep_c4136	CAGGGGAAGAACATAAAGCAC	CCTCAAAATCAGGCAACTTCC	2.00
	HbERF-VIIIa10	hevea_454_rep_c1402	CTCCGATCAACACCAAGGTT	ATAAACTCGGGCCTGCTTCT	2.00
	HbERF-VIIIa12	hevea_454_rep_c4279	GCCGTTGGATCTTAATCTCG	GACATCGCCTGATCATGAAG	2.00
	HbERF-VIIIa13	hevea_454_rep_c20048	TTCAACGGAGAAGCCTCAG	AGCTCATCGTCAGTCGGTAA	2.00
	HbERF-VIIIa14	hevea_454_rep_c34700	CACGCCAGCTACTGGTCTTT	TACCAGCACTAGCACCACCA	2.00
	HbERF-VIIIb1	hevea_454_rep_c11109	TGGAAACCCTCATGTTCCAT	CTGGAGGGATTCACCAAAGA	2.00
	HbERF-IXa3	hevea_454_c31433	AGGAGAAAGAAGGGTGTGAGC	TTTGGTGCAACTCAATGTGC	1.94
	HbERF-IXb1	hevea_454_c13287	AGTGGCGACGGATTCTGGTGAA	AGTGCACAAGCCAGGGAACTCA	1.99
	HbERF-IXb2	hevea_454_c19752	GAGAGGAAGAGTCACCGGATT	CAGCAGATGAAGCAAGGAAG	1.95
	HbERF-IXb3	hevea_454_rep_c9973	GGAAACGACCCAGAGAAAGC	GGATATCCTAACGCTGGATGG	2.08
	HbERF-IXc1	hevea_454_rep_c12109	TGGAGTCGGAGAGCAGTACA	TGCTGTAATGGCCAATGGT	2.00
	HbERF-IXc4	hevea_454_rep_c3873	GAAGCAAGAGAGAAAGGGATG	TTCCTACCACTGAAAGGAGGAG	2.00
	HbERF-IXc5	hevea_454_rep_c36947	GGAATCACTCAAGGACATGAAG	TTCACCAAGGTCGAGCATTC	2.00
	HbERF-IXc6	hevea_454_rep_c18341	TGAGAGAGTCGCTTCAAGACA	GGACTTCCTACACATGATGAGC	2.00
	HbERF-Xa2	hevea_454_rep_c8880	TTCAACAGCAAGATCCGATG	CCCATAACAAAGATGCTGACTG	2.00
	HbERF-Xa8	hevea_454_c51284	CATTGGTGTTGGATGTTAGTGG	ACTCTGACTGGTGGACTCTCCT	2.00
	HbERF-Xb1	hevea_454_rep_c21830	CCTATGATAAGGCGGCGATA	TCACTTTCCTTCCCCTTTCC	1.95
	HbAP2-1	hevea_454_c41136	AGCAACGGGGAAGATACCA	AAAGGCGAACCTGATTGTGA	2.00
	HbAP2-3	hevea_454_c24965	TACTGCCGCAAACAACTGAC	CCTGTCTTTCTTGCCTGCTC	2.00
	HbAP2-5	hevea_454_rep_c25399	ACCGGAAGTTGGTAGTGGCAGT	AGCTGCGTTTTCCGGCAGTA	2.00
	HbAP2-6	hevea_454_rep_c16078	AATGCCAGCGAGTTACCAAG	TGGTTGTCGAACAAGATGGA	2.00
	HbAP2-7	hevea_454_c17771	AAACTGGCACCACAATGCT	GCCCATGCAAAAACTTAACC	2.00
	HbAP2-8	hevea_454_rep_c12362	CCATTCCCTCACAGAAGAACA	TGAGTTCCCATCTTGGTTGA	2.00
	HbAP2-9	hevea_454_rep_c24306	GCGGCATTCGTCTTGGTTCTGT	ATAAGCGTTGCACATGGCGGGA	2.00
	HbAP2-10	hevea_454_rep_c22185	GAGGGAGGAGTGACCACAATCT	GCAACCCTTTCCTGAATCCTT	2.00
	HbAP2-11	hevea_454_c58670*	GCCGCTCCTGATTCTTTCCTCT	TGCTGAAAGCGTGGGCGAAA	2.00
	HbAP2-13	hevea_454_c19894	CCTCCTGCTACCTCTGCATT	CATACTGAAGGCTGTTGTGCTT	2.00
	HbAP2-15	hevea_454_c50010	GGCTCAGATTGGAAAGTGGT	TCCCTAGTCTTGTGGCTGATT	2.00
	HbRAV-4	hevea_454_rep_c24256	CAAAATGGGTCTCTGCTAAGGT	TCATGTTCCTGTTTCGTGGA	2.00

[truncated: 1 more sheets: Table S11]
